# Supplementary material for: Study on the Canine Adenovirus Type 1 (CAdV-1) Infection in Domestic Dogs in Southern Italy
Source: Pathogens. 2022 Oct 28;11(11):1254. doi: 10.3390/pathogens11111254 (PMC9693395; doi:10.3390/pathogens11111254)
Supplement: Supplementary file 1 [file pathogens-11-01254-s001.zip]

Archive with 5 entries (4 files):
- pathogens-1906625 - Supplementary/
- pathogens-1906625 - Supplementary/Supplementary Material Figure S1.pdf
- pathogens-1906625 - Supplementary/Supplementary Material Table S1.pdf
- pathogens-1906625 - Supplementary/Supplementary Material Table S2.pdf
- pathogens-1906625 - Supplementary/Supplementary Material Table S3.pdf
